# Supplementary material for: Biovalorization of Market Surplus Bread for Development of Probiotic-Fermented Potential Functional Beverages
Source: Foods. 2022 Jan 18;11(3):250. doi: 10.3390/foods11030250 (PMC8834041; doi:10.3390/foods11030250)
Supplement: Supplementary file 1 [file foods-11-00250-s001.zip]

Archive with 1 entries (1 files):
- foods-1517639-supplementary.pdf
